# Supplementary material for: The tetrapod fauna of the upper Permian Naobaogou Formation of China: 3. Jiufengia jiai gen. et sp. nov., a large akidnognathid therocephalian
Source: PeerJ. 2019 Feb 22;7:e6463. doi: 10.7717/peerj.6463 (PMC6388668; doi:10.7717/peerj.6463)
Supplement: Supplemental Information 1 [file peerj-07-6463-s001.tnt]

nstates 8 ; 
xread 'Data saved from TNT' 
131 56 
Gorgonopsia      000[01]000000000000000001000??000?000000100002000000000?01000001000000000000000100200000000000000000000010?00000001000?0[01]00[01]00??000??[01] 
Charassognathus ?0?1?000000102001001011110?110?1200?1??????????????????20????????1101??1?21000100111?2?1?0?010100001100?????????????0??????00000??1 
Dvinia     00011001000102001001111110011011201013?000211001111100?201?02?0001111?0102100010011?2211001010100001120?????????002?0?????200010?01 
Procynosuchus 00011001000102001001011110011011201013?0002110011111000201?02000011111010210001001102211001010100001110000??0001002?011110000010?01 
Lycosuchus 0001000000100200210001011001100001000101000011101210?1010?1??100?000001?1000002001112000010000001000000?000?00???????11?1?0?01000?0 
Alopecodon       ?001?10100000?002??0???????????00?1?0????????????????????????????????????0000?2??111??0??11001000?00000??????????????????????000??? 
Glanosuchus 0001110000000100200001011001110001100111000111110210101101002?0110000?111000001001112000012000000000000100?00112111??11[01]1?0?00000?0 
Ictidosaurus 000111000000010?2??0?111???1???00?1??1110????????????0???????????????????000002001112000012001000000000??????????????????????000??? 
Pardosuchus      ?0011?0000000?????????????????????????1????????10???1????????????????????000002??111??0?01100100???00????????????????????????000??? 
Pristerognathus 000111000000010020000111100111000?10?111000111110210101101002?0110000????00?001001112000012000000000000???????????????????0?000?0?0 
Scylacosaurus    0001110000000?002000???1???1???00?10?111000011?102?0101???????????????????????????????????2001000??00?0?????????????????????00000?? 
Scylacosuchus    0001010100??01???0?001?110011?00011??11????????????01??1????21001??00??1?000001??????????1010100000102??1???01??????1???1???0000??? 
Annatherapsidus  1001000?00000100201?0111100111000110011200211111021011111?012100100000?1?000?01001111?00010101000001000???????????????????0?01100?0 
USNM_PAL_412421  ?001?00100000100201101111001110001100212?12111110210111???0121011??001????????????????????0101001??10?0???????????????????0?0110000 
Akidnognathus 11111001000001002011011110011100011002110121111112101111??0121????0001?1?000101001111?00010101000001010???????????????????0?01[01]000? 
Euchambersia 0111?0011?00020?2001111110011100211012120211101111101111?1012?0??0000?????????????????000?0010012??1??????????????????????0?0??0?00 
Ophidostoma      ???1000?010102012001011111011?0001?0111??????1?1021011????0??????????????1?0?0111111110011??????000?0?0?????????????????????000000? 
Promoschorhynchus 11111001000001002011011111011110011012120111111112101111[01]1012111100001?1?00010100111100001011100[01]00101[01]?10111?????????1???0?0110000 
Olivierosuchus 1111100100000100201101111001111001[01]01212011111111210111111012111100000???000101001111000010[01]11001001011?10111112?????1111?0?0110000 
Cerdosuchoides   0111100000000[12]002011011110011?10010012110??111111210111????????????????1?000111001111000010010001001011?1?0?????????????????011000? 
Moschorhinus 0111100000100200201101111001111001001212021111111210111111012101100001???000111001111000010010001001011?????01????????111?0?0110000 
Chthonosaurus    ???1?00?00000?002011111110?11?1001??0??1??211111021?1111??012????0000?????1?????????????????????00??2?0?????????????????????00?02?0 
Ichibengops      ???1?0??0?0???0??001?1?11??1?1?00???0?611??11111021?111111???????000???????????????????0????????0???2??????????????????????1?0?02?0 
Ictidostoma 1001100001010?01?001011111011?001110111101111111?210111?????????????0????110000101111?0?100000000001010???????????????????0?00000?? 
Microwhaitsia    1001000001110?002011???????????00?1?1111001111?????01????????????????????110001111111?0?100100001001010??????????????????????001??? 
Hofmeyria 1001[01]00001010201200[01]0111110111001110111101[01]1111102101111?101210000?0001?111000[01]1111111001001000000[01]1010??????????????111??0?00010?1 
Mirotenthes 10010000010102012001011111011100111011110?111111021??111?101210000?0001?111000011111110010000?00001101011011111211??111110??000[01]0?1 
Ictidochampsa 1?0100010101?2012??111111?0111?0?110?1???1??11?1?210111???01210?????00?1??????????????????????0?0?????0?????????????????????000?2?? 
Viatkosuchus 1001000101110200201111111101111001101162?0211111021011110101210??1?0001?1110001?0111110010010?001??10?0????????????????????10000201 
Moschowhaitsia 100100010111?20020111111???1??100110126110211111?2101?1?????????????0?????????????????????0??0??0?????0????????????????????1000020? 
Theriognathus 1001[01]0010111020020111111100111100110[01]26110[12]11011[01]211111210012100011000111[01]1000[01]101111100100[01]00002011?11?10111112111?111110010??[01]?01 
Ictidosuchus ?001101000001?01200101111101110001?1?1210??111?1?2111111010121101???00???21000011?????0??1?101100?0?????1???????????????????00000?? 
Ictidosuchoides 100110100000110120010111110111000111012100111111121111110101211?10?0011?1210000111111100011[01]01100101010?????1?12?????1111?0?00000?0 
Perplexisaurus   ???1?0?000???????00101?11001??100????11?????11??021011???????????????????000?000??11??0??1??0000010?100?????????????????????00100?? 
Ictidosuchops 1001101000001?01200101111??1??000?1?012101[01]111110211111???????????????????????????????????1101100??10?0???????????????????0000[01]000? 
Regisaurus 100110110000110120011011110111?00111113100111111021111111101211?101001?1?2100001?11111??001000100?01010?1111111211111111111000[01]0010 
Urumchia         1??11??100?0???????????????????001???13100?11111?21?111???????????????????1??0????????????1000100101010????????????????????0?00?1?? 
Choerosaurus ??01?011000010111?0111111?111??10111?1??????1111??1??????????????????????211000101111101?1??011001010?0??0??11??11111?1?1????0101?? 
Lycideops 10011010000010011001111111111??101110141001111110211111???????1?????0????2100001011111010010001001[01]10?0???????????????????11100011? 
Karenites ??011010000011011001[01]1111101110001111??10?011111021111010101211010100111121100010111110101???11001011?0????????????????????010001?0 
Mupashi          ???11010000011011001111111011?0001111?[24]10?211111?21111110101211010100111121100010111110101???110010?020????????????????????010001?0 
Tetracynodon_tenuis ?0010010000010?210011?111?1?11?10111014???21111112111111010?2?1010?001???21000010111110?0?200??00?0102?????????????????????1?0101?0 
Tetracynodon_darti 100100100000101210011?111?1?11?1011101410021111112111011010121101010011?121000010111110101200??00?01020?2[01]111112111111111?11?010110 
Scaloposaurus 10011010000001?2?0010?11111?11?00111013100111111121111110101211?101000???21000010111110101?00?100101100?2???1112????111111?100100?? 
Ericiolacerta ?001?011000001?210011?111?1?1??001100?510?2111?1121?111???0?2?100???0????210000101111101011?0?2?0201100?210111??111????????0?01001? 
Silphedosuchus   ?001?011000001??10011?111?1????00?1?0?510?211111121?1?1??????????????????21000?10?11??0?01??0?2?0201100????????????????????0?0100?? 
Nothogomphodon   ?001100101010?01?0011??1??11??100?1?02310021111112111?1??????????????????000?0111?11??0??10000100001100???????????????????01001001? 
Ordosiodon       1001100101010??????????????????0??1?125????11111121111???????????????????00000011111?101010000100101100?2???1????????????101?01001? 
Hazhenia         10011000010102121001111110111110?110125???211111121111????012?100???01?1?0000001111111010100?010010?100????????????????????100[01]001? 
Antecosuchus     ????100101???????????????????????????25????????????11????????????????????0101111??11??0?01???010010?1?0????????????????????1?00??1? 
Bauria    1001100101010212200111111011111001100251??2111111211111111012110001001???010111111111101010000100101100???????12??????????010000010 
Traversodontoides ???1100?01010?122001010110011?0001??0?5????111111211111???0?????????0?????10??111?1???0??1????10010?1?0????????????????????100000?? 
Microgomphodon 100110010101020[01]2001011110111100011002510?21111112111111110121100010011?1010111111111101010000100101100?21?01112????1?1111010000010 
Shiguaignathus   11??1000001???????????????????????1?11120021111????0111???????????????????????????????????0??1??0?????0??????????????????????01000? 
Jiufengia   ?1?11001000000002??1?11110?111?0011?01120020111112001111100121001000?0???000101001111100000?0100100?001?????0????????????????100000 
Gorynychus	 10011001001002002001?111???11??001100?1???0111000210?1?1??0?2?0????00???1000001001112?0001?00?0010?00?1??????????????????????0000?0

; 

ccode	 +  13 15 16 32 37 42 55 60 78 90 94 96 97 101 104 111 114 *;


proc/;
